# Supplementary material for: Lipidomic analysis reveals drug-induced lipoxin synthesis in glaucoma treatment
Source: JCI Insight. 2026 Feb 24;11(7):e192010. doi: 10.1172/jci.insight.192010 (PMC13134715; doi:10.1172/jci.insight.192010)
Supplement: Supporting data values [file jciinsight-11-192010-s039.xlsx]

## Sheet: Fig. 1C
Control	Glaucoma
2547.59	5415.6
458.72	630.214
1538.42	619.889
342.64	673.808
643.15	455.723
477.38	2422.59
348.83	597.717
652.21	1036.2
376.02	751.036
361.71	975.008
367.33	597.258
292.45	2651.49
405.31	427.493
530.46	825.162
488.87	1231.41
327.1	1938.09
665.76
751.39

## Sheet: Fig. 1D
Control	Glaucoma
0.73185	1.40599
bd	bd		bd = below detection
bd	bd
0.527992	bd
0.37152	0.702627
0.758863	0.789906
1.05354	0.804677
0.794788	0.79405
bd	0.931646
bd	0.852466
bd	1.44542
0.950517	bd
bd	1.34747
bd	1.15697
bd	1.74737
bd	0.637797

## Sheet: Fig. 1E
Control	Glaucoma
20.32	16.8808
12.99	15.8715
9.5	8.82556
14.24	12.5098
15.41	9.51084
27.96	10.2348
19.61	13.1186
26.13	22.0307
19.79	11.7182
15.9	13.4092
18.61	10.2594
17.1	10.4235
20.63	9.16862
10.8	14.0379
10.86	8.01013
8.25	8.64258
10.43
15.17

## Sheet: Fig. 1F
Control	Glaucoma
bd	1.6795
bd	1.8702		bd = below detection
bd	1.50575
bd	bd
bd	bd
bd	bd
bd	bd
bd	0.47367
bd	bd
bd	bd
bd	bd
bd	bd
bd	bd
bd	bd
bd	bd
bd	bd
bd
bd

## Sheet: Fig. 1G
Control	Glaucoma
bd	30.8131
bd	bd		bd = below detection
bd	1.729
bd	bd
bd	bd
bd	bd
bd	6.32648
bd	bd
bd	bd
bd	bd
bd	bd
bd	2.79042
bd	bd
bd	bd
bd	3.59754
bd	bd
bd
bd

## Sheet: Fig. 1H
Control	Glaucoma
bd	21.9366
bd	bd		bd = below detection
bd	bd
bd	bd
bd	bd
bd	bd
bd	8.03706
bd	bd
bd	bd
bd	bd
bd	bd
bd	bd
bd	bd
bd	bd
bd	8.97826
bd	bd
bd
bd

## Sheet: Fig. 1I
Control	Glaucoma
465.63	843.608
95.67	124.345
270.21	95.1126
81.41	116.571
106.89	80.8824
85.74	337.808
91.06	92.1444
133.07	189.512
68.79	217.09
97.55	178.882
110.43	130.336
91.1	206.946
94.38	68.4893
119.73	185.814
88.87	219.119
103.24	305.853
91.75
164.13

## Sheet: Fig. 1J
Control	Glaucoma
7.66	24.8072
2.8	3.12513
6.21	2.51216
3.47	3.47301
3.79	2.24729
4.33	10.4674
2.74	2.78144
3.14	4.28434
2.7	6.2074
2.68	5.48234
5.12	4.93761
2.75	8.62761
2.99	1.86175
3.86	4.14526
2.74	5.0266
3.82	9.32791
3.5
3.44

## Sheet: Fig. 2C
ALOX5				ALOX15				PLA2G2A				PTGS2				PTGDS
Vehicle	0.5	5	50	Vehicle	0.5	5	50	Vehicle	0.5	5	50	Vehicle	0.5	5	50	Vehicle	0.5	5	50
1.0745	0.131548	4.63851	11.3424	0.903004	0.39034	2.62589	2.39962	0.983425	1.73614	5.67999	1.83514	0.393227	0.242059	0.44548	0.172352	1.12448	0.262294	3.43249	1.29169
1.23427	0.210758	10.2935	13.1197	0.579469	1.68507	9.80015	3.73939	0.0360436	2.55954	6.47952	3.56991	0.484119	0.304272	0.504677	0.155333	0.716607	0.823165	4.40534	2.2646
0.749323	0.151109	11.9892	6.79117	1.48741	0.183367	5.55122	1.66187	1.98053	0.576698	8.60925	6.25881	0.703896	0.339959	0.448579	0.186008	0.876153	0.506718	3.57825	1.78913
0.941909	0.165357	14.8631	8.18884	1.03011		6.24545	2.81436		1.07616	2.70549	6.94458	0.480775	0.330663	0.412777	0.203547	1.28276	0.441123	3.31556	1.8141

## Sheet: Fig. 2D
AA							LXA4							DHA							EPA
NT	DMSO 2μM	DMSO 20μM	DMSO 200μM	Lat 0.5μM	Lat 5μM	Lat 50μM	NT	DMSO 2μM	DMSO 20μM	DMSO 200μM	Lat 0.5μM	Lat 5μM	Lat 50μM	NT	DMSO 2μM	DMSO 20μM	DMSO 200μM	Lat 0.5μM	Lat 5μM	Lat 50μM	NT	DMSO 2μM	DMSO 20μM	DMSO 200μM	Lat 0.5μM	Lat 5μM	Lat 50μM
21.4	26.4	17.89	16.4	29.9	108.5	243	23.46	16.97	16.55	18.4	21.33	19.45	85.55	31.6	34	25.19	21.3	32.2	52.2	97.2	1.8	2.6	1.44	1.2	2.4	6.4	15.6
23.9	22.5	21.36	22.5	39.5	83.4	318.6	27.27	35.73	27.85	20.85	24.12	20.91	75.42	31.6	29.4	32.4	27.9	38.9	48	111.6	1.9	2.1	2.15	1.6	3.6	5.7	20.8
25.2	24.6	24.01	41.5	32.9	146.5	303.1	23.47	19.16	27.76	45.16	25.38	29.1	72.32	32.2	30.1	33.67	46.5	34.1	71.2	137.6	2.1	2.1	2.39	3.4	2.4	9.8	20.3
27.8	26	21.57	33.3			352.5	28.23	22.06	19.27	36.51			66.94	33.9	27.4	30.31	37.1			145.6	1.8	1.8	1.92	2.3			23.3
42.3							32.21							40.2							2.8
40.2							27.24							42.3							2.8

[truncated: 24 more sheets: Fig. 2E, Fig. 3C, Fig. 3D, Fig. 3E, Fig. 3F, Fig. 4C, Fig. 4D, Fig. 4E, Fig. 4F, Fig. 5D, Fig. 5E, Fig. 5F, Fig. 5G, Fig. 6B, S-Fig. 4A, S-Fig. 4B, S-Fig. 5A, S-Fig. 5B, S-Fig. 5C, S-Fig. 5D …]
